# Supplementary material for: Parenchymal Sparing Surgery for Lung Cancer: Focus on Pulmonary Artery Reconstruction
Source: Cancers (Basel). 2022 Sep 30;14(19):4782. doi: 10.3390/cancers14194782 (PMC9563968; doi:10.3390/cancers14194782)
Supplement: Supplementary file 1 [file cancers-14-04782-s001.zip]

Archive with 1 entries (1 files):
- cancers-1887852-supplementary.pdf
